# Supplementary material for: Microbial Heterogeneity Regulates C, N, and P Cycling Responses to Precipitation in Casuarina equisetifolia Forests
Source: Plants (Basel). 2026 May 7;15(10):1420. doi: 10.3390/plants15101420 (PMC13210579; doi:10.3390/plants15101420)
Supplement: Supplementary file 1 [file plants-15-01420-s001.zip]

Archive with 1 entries (1 files):
- plants-4249105-supplementary.pdf
